# Supplementary material for: Long-Term Exposure of MoS2 to Oxygen and Water Promoted Armchair-to-Zigzag-Directional Line Unzippings
Source: Nanomaterials (Basel). 2022 May 17;12(10):1706. doi: 10.3390/nano12101706 (PMC9145627; doi:10.3390/nano12101706)
Supplement: Supplementary file 1 [file nanomaterials-12-01706-s001.zip]

Archive with 1 entries (1 files):
- nanomaterials-1731658-supplementary.pdf
